# Supplementary material for: CRISPR-Cas9-mediated knockout of CYP79D1 and CYP79D2 in cassava attenuates toxic cyanogen production
Source: Front Plant Sci. 2023 Mar 17;13:1079254. doi: 10.3389/fpls.2022.1079254 (PMC10064795; doi:10.3389/fpls.2022.1079254)
Supplement: Supplementary file 1 — A Supplementary Materials file including Supplementary Notes 1 and 2, Supplementary Figures 1–12, Supplementary Tables 1–4, and legends for Supplementary Data Files 1–4. [file DataSheet_1.zip]

Archive with 11 entries (10 files):
- Gomezetal_Supplement_all_final/
- Gomezetal_Supplement_all_final/SupplementaryDataFile2_Gomezetal.pdf
- __MACOSX/Gomezetal_Supplement_all_final/._SupplementaryDataFile2_Gomezetal.pdf
- Gomezetal_Supplement_all_final/SupplementaryDataFile4_Gomezetal.ipynb
- __MACOSX/Gomezetal_Supplement_all_final/._SupplementaryDataFile4_Gomezetal.ipynb
- Gomezetal_Supplement_all_final/SupplementaryDataFile1_Gomezetal.xlsx
- __MACOSX/Gomezetal_Supplement_all_final/._SupplementaryDataFile1_Gomezetal.xlsx
- Gomezetal_Supplement_all_final/SupplementaryMaterial_Gomezetal.pdf
- __MACOSX/Gomezetal_Supplement_all_final/._SupplementaryMaterial_Gomezetal.pdf
- Gomezetal_Supplement_all_final/SupplementaryDataFile3_Gomezetal.xlsx
- __MACOSX/Gomezetal_Supplement_all_final/._SupplementaryDataFile3_Gomezetal.xlsx
